# Supplementary material for: Spray-Drying Encapsulation of the Live Biotherapeutic Candidate Akkermansia muciniphila DSM 22959 to Survive Aerobic Storage
Source: Pharmaceuticals (Basel). 2022 May 20;15(5):628. doi: 10.3390/ph15050628 (PMC9143277; doi:10.3390/ph15050628)
Supplement: Supplementary file 1 [file pharmaceuticals-15-00628-s001.zip]

Archive with 1 entries (1 files):
- Supp_phamaceuticals.pdf
